# Supplementary material for: Transcriptome Sequencing and Developmental Regulation of Gene Expression in Anopheles aquasalis
Source: PLoS Negl Trop Dis. 2014 Jul 17;8(7):e3005. doi: 10.1371/journal.pntd.0003005 (PMC4102416; doi:10.1371/journal.pntd.0003005)
Supplement: Table S1 — Most abundant transcripts in larvae, sugar fed and blood fed adult female An. aquasalis. (XLSX) [file pntd.0003005.s005.xlsx]

## Sheet: Sheet1
Most expressed in larvae (3rd and 4th instars)
Contig	L reads	FS reads	FB reads	Function	Species of best match	Best match to SWISSP protein database	e-value
1222	1233	3	5	Larval serum protein 1 gamma	Anopheles darlingi	Hexamerin-1.1	0.0
344	917	341	367	Creatine kinases	Anopheles darlingi	Arginine kinase	0.0
721	847	74	50	Translation initiation factor 3 subunit c	Anopheles darlingi	Eukaryotic translation initiation factor 3 subunit C	0.0
1810	821	199	157	Rhodopsin receptor 1	Anopheles baimaii	Rhodopsin, long-wavelength	3E-022
3211	810	3	3	Larval serum protein 1 gamma	Anopheles darlingi	Hexamerin-1.1	0.0
2064	590	454	661	Ribosomal protein S8	Anopheles darlingi	40S ribosomal protein S8	3E-086
1971	542	6	15	Carbohydrate binding	Anopheles darlingi	Glycoprotein gp2	2E-040
467	533	189	118	Cytochrome oxidase subunit II	Anopheles philippinensis	Cytochrome c oxidase subunit 2	4E-025
110	500	892	568	Elongation factor 1-alpha	Anopheles darlingi	Elongation factor 1-alpha	0.0
343	490	384	565	Unknown product	Drosophila ananassae	Elongation factor 2	6.0
352	486	849	509	Myosin class I heavy chain	Aedes aegypti	Myosin heavy chain, muscle	0.0
1229	473	0	0	Larval serum protein 2	Anopheles darlingi	Larval serum protein 2	1E-165
637	473	0	0	Larval serum protein 2	Anopheles darlingi	Arylphorin subunit alpha	1E-114
64	467	2899	1841	Hypothetical secreted protein precursor	Anopheles darlingi	Genome polyprotein	0.006
2009	465	0	1	Larval serum protein 2	Anopheles darlingi	Hexamerin-1.1	1E-160
896	462	371	252	60S ribosomal protein L18aS	Anopheles darlingi	60S ribosomal protein L18a	1E-078
697	434	368	545	40S ribosomal protein S3	Anopheles darlingi	40S ribosomal protein S3	1E-110
482	401	98	26	Actin indirect flight muscle	Anopheles darlingi	Actin, indirect flight muscle	0.0
Most expressed in sugar fed adult females
Contig	L reads	FS reads	FB reads	Function	Species of best match	Best match to SWISSP protein database	e-value
64	467	2899	1841	Hypothetical secreted protein precursor	Anopheles darlingi	Genome polyprotein	0.006
121	254	2122	944	RNA dependent RNA polymerase	Glossina morsitans	Replicase polyprotein	1E-026
1843	37	1361	1000	rhodopsin receptor 1 (AGAP001178-PA)	Anopheles gambiae	Opsin-1	1E-168
110	500	892	568	Elongation factor 1-alpha	Anopheles darlingi	Elongation factor 1-alpha	0.0
352	486	849	509	Myosin class I heavy chain	Aedes aegypti	Myosin heavy chain, muscle	0.0
766	255	677	439	Elongation factor 2	Anopheles darlingi	Elongation factor 2	0.0
299	145	671	1199	Trypsin-3	Anopheles darlingi	Trypsin-3	5E-095
480	132	640	362	F0F1-type ATP synthase beta subunit	Anopheles darlingi	ATP synthase subunit beta, mitochondrial	0.0
1977	2	604	215	Trypsin-like serine protease	Anopheles gambiae	Trypsin-1	1E-062
2064	590	454	661	ribosomal protein S8	Anopheles darlingi	40S ribosomal protein S8	3E-086
1229	473	454	492	tumor protein homolog	Anopheles darlingi	Translationally-controlled tumor protein homolog	2E-091
1471	7	438	265	Arrestin	Anopheles gambiae	Arrestin homolog	1E-165
1107	246	429	390	HSP70/HSC70 HSP70 superfamily	Anopheles darlingi	Heat shock 70 kDa protein cognate 4	0.0
343	490	384	565	Unknown product	Drosophila ananassae	Elongation factor 2	6.0
748	70	376	178	F0F1-type ATP synthase alpha subunit	Anopheles darlingi	ATP synthase subunit alpha, mitochondrial	0.0
896	462	371	252	60S ribosomal protein L18a	Anopheles darlingi	60S ribosomal protein L18a	1E-078
697	434	368	545	40S ribosomal protein S3	Anopheles darlingi	40S ribosomal protein S3	1E-110
1117	348	368	458	40S ribosomal protein S3a	Anopheles darlingi	40S ribosomal protein S3a	1E-146
2185	192	344	313	ADP/ATP translocase 3	Anopheles darlingi	ADP,ATP carrier protein 1	1E-169
Most expressed in blood fed adult females
Contig	L reads	FS reads	FB reads	Function	Species of best match	Best match to SWISSP protein database	e-value
408	0	11	2257	Vitellogenin-A1	Anopheles albimanus	Vitellogenin-A1	0.0
64	467	2899	1841	Hypothetical secreted protein precursor - signalP detected	Anopheles darlingi	Genome polyprotein	0.006
1909	136	146	1489	Vitellogenin-A1	Anopheles darlingi	Vitellogenin-A1	0.0
407	6	22	1404	Vitellogenin-A1 - signalP detected	Anopheles albimanus	Vitellogenin-A1	0.0
299	145	671	1199	Trypsin-3 - signalP detected	Anopheles darlingi	Trypsin-3	5E-095
1843	37	1361	1000	rhodopsin receptor 1 (AGAP001178-PA) - 7 predicted membrane helices	Anopheles gambiae	Opsin-1	1E-168
121	254	2122	944	RNA dependent RNA polymerase	Glossina morsitans	Replicase polyprotein	1E-026
2064	590	454	661	ribosomal protein S8	Anopheles darlingi	40S ribosomal protein S8	3E-086
110	500	892	568	Elongation factor 1-alpha	Anopheles darlingi	Elongation factor 1-alpha	0.0
2013	8	26	567	Chymotrypsin-2 - signalP detected	Anopheles aquasalis	Chymotrypsin-2	1E-112
343	490	384	565	Unknown product	Drosophila ananassae	Elongation factor 2	6.0
697	434	368	545	40S ribosomal protein S3	Anopheles darlingi	40S ribosomal protein S3	1E-110
352	486	849	509	Myosin class I heavy chain	Aedes aegypti	Myosin heavy chain, muscle	0.0
1229	473	454	492	Translationally-controlled tumor protein homolog - Membrane anchor detected	Anopheles darlingi	Translationally-controlled tumor protein homolog	2E-091
1117	348	368	458	40S ribosomal protein S3a	Anopheles darlingi	40S ribosomal protein S3a	1E-146
766	255	677	439	Elongation factor 2	Anopheles darlingi	Elongation factor 2	0.0
7428	370	315	414	60S ribosomal protein L14	Anopheles darlingi	60S ribosomal protein L14	8E-039
2418	265	243	407	40S ribosomal protein S23	Aedes aegypti	40S ribosomal protein S23	2E-076
