# Supplementary material for: Transcriptome Sequencing and Developmental Regulation of Gene Expression in Anopheles aquasalis
Source: PLoS Negl Trop Dis. 2014 Jul 17;8(7):e3005. doi: 10.1371/journal.pntd.0003005 (PMC4102416; doi:10.1371/journal.pntd.0003005)
Supplement: Table S2 — Most up or down-regulated transcripts during An.aquasalis development and following a blood meal. (XLSX) [file pntd.0003005.s006.xlsx]

## Sheet: Sheet1
Most up-regulated during larval stage
Contig	L reads	FS reads	FB reads	Fold change L/FS	Sig	Function	Species of best match	Best match to SWISSP protein database	e-value
637	473	0	0	546.964	Y	Larval serum protein 2 - lipid particle - oxygen transporter - transport - extracellular region - nutrient reservoir - larval serum protein complex - signalP detected	Anopheles darlingi	Larval serum protein 2	1E-165
2009	465	0	1	537.713	Y	Larval serum protein 2 - lipid particle - oxygen transporter - transport - extracellular region - nutrient reservoir - larval serum protein complex - signalP detected	Anopheles darlingi	Hexamerin-1.1	1E-160
1423	382	0	0	441.734	Y	carbohydrate binding - signalP detected	Anopheles darlingi	Glycoprotein gp2	4E-026
5790	365	0	0	422.076	Y	cell surface glycoprotein - cell adhesion - external side of cell wall	Anopheles darlingi	Uncharacterized threonine-rich GPI-anchored glycoprotein PJ4664.02	1E-017
7437	349	0	0	403.574	Y	Larval serum protein 2 - lipid particle - oxygen transporter - transport - extracellular region - nutrient reservoir - larval serum protein complex - signalP detected	Anopheles darlingi	Larval serum protein 2	1E-177
397	326	0	0	376.977	Y	cuticular protein 111 RR-3 family (AGAP006931-PA) - signalP detected	Anopheles darlingi	Cuticle protein 6	1E-021
1222	1233	3	5	356.452	Y	Larval serum protein 1 gamma - lipid particle - transport - oxygen transporter - extracellular region - nutrient reservoir - larval serum protein - signalP detected	Anopheles darlingi	Hexamerin-1.1	0.0
396	220	0	3	254.402	Y	carbohydrate binding - 89 NetOglyc sites	Anopheles darlingi	Glycoprotein gp2	3E-042
3211	810	3	3	234.165	Y	Larval serum protein 1 gamma - lipid particle - transport - oxygen transporter - extracellular region - nutrient reservoir - larval serum protein - signalP detected	Anopheles darlingi	Hexamerin-1.1	0.0
10256	185	0	0	213.929	Y	Hypothetical secreted protein precursor - signalP detected	Anopheles gambiae	Protein G12	5E-012
4095	147	0	0	169.987	Y	cuticular protein 5 RR-2 family (AGAP001668-PA) - signalP detected	Anopheles darlingi	Cuticle protein	6E-090
1598	133	0	0	153.798	Y	cuticular protein 3 from Low Complexity family (AGAP006146-PA) - signalP detected	Anopheles darlingi	Cuticle protein	2E-007
17360	108	0	0	124.888	Y	cuticular protein 1 from fifty-one aa family (AGAP010900-PA) - signalP detected	Anopheles gambiae	Larval/pupal cuticle protein H1C	1E-042
5338	96	0	0	111.012	Y	ML domain - signalP detected	Anopheles darlingi	Epididymal secretory protein E1	3E-008
1237	87	0	0	100.604	Y	Hypothetical secreted protein precursor - signalP detected	Anopheles darlingi	CBL-interacting serine/threonine-protein kinase 10	9.8
5115	85	0	0	98.2916	Y	AT3G20470 - response to salicylic acid stimulus - response to abscisic acid stimulus - plant-type cell wall - structural constituent of cell wall - signalP detected	Anopheles gambiae	Keratin, type II cytoskeletal 2 epidermal	2E-009
1971	542	6	15	89.5363	Y	carbohydrate binding - signalP detected - 4 predicted membrane helices	Anopheles darlingi	Glycoprotein gp2	2E-040
983	70	0	0	80.9461	Y	cuticular protein 17 from Low Complexity family (AGAP006149-PA) - signalP detected	Anopheles darlingi	Cuticle protein 12.5	2E-017
17427	69	0	1	79.7897	Y	C-type lectin (AGAP003625-PA) - signalP detected	Anopheles darlingi	Lectin subunit alpha	0.001
31	65	0	7	75.1642	Y	Haemolymph juvenile hormone binding protein - signalP detected	Culex quinquefasciatus	Circadian clock-controlled protein	3E-011
29481	65	0	0	75.1642	Y	Hypothetical secreted protein precursor - signalP detected	Anopheles darlingi	Vacuolar protein sorting-associated protein 33	0.042
17419	62	0	0	71.6951	Y	Trypsin-like serine protease - signalP detected	Anopheles darlingi	Chymotrypsin	5E-042
17726	60	0	0	69.3823	Y	Protein Zfhx3 - positive regulation of myoblast differentiation - negative regulation of myoblast differentiation - transcription regulatory region	Anopheles darlingi	Chromatin modification-related protein EAF1	7E-007
15575	53	0	0	61.2877	Y	metalloproteinase Culex quinquefasciatus metalloproteinase - signalP detected	Anopheles darlingi	Zinc metalloproteinase nas-14	9E-039
4098	52	0	0	60.1314	Y	cuticular protein 4 RR-2 family (AGAP001667-PA) - signalP detected	Anopheles gambiae	Cuticle protein	3E-093
11926	52	0	0	60.1314	Y	Alpha-amylase	Anopheles gambiae	Alpha-amylase 1	0.0
14661	52	0	0	60.1314	Y	mast cell protease 6 - signalP detected	Aedes aegypti	Trypsin alpha-4	1E-039
563	51	0	2	58.975	Y	Arginase - signalP detected	Anopheles darlingi	Arginase-1	1E-073
1797	51	0	0	58.975	Y	Glycine-rich cell wall structural protein 1.0 - signalP detected	Anopheles darlingi	Glycine-rich cell wall structural protein 1.0	8E-024
Most up-regulated during adult stage
Contig number	L reads	FS reads	FB reads	Fold change FS/L	Sig	Function	Species of best match	Best match to SWISSP protein database	e-value
457	0	304	149	262.891	Y	serine protease - signalP detected	Anopheles darlingi	Trypsin-1	5E-036
1977	2	604	215	174.108	Y	Trypsin-like serine protease	Anopheles gambiae	Trypsin-1	1E-062
2621	0	201	203	173.819	Y	hypothetical secreted protein - signalP detected	Anopheles darlingi	Protein ycf2 (Fragment)	8E-005
1451	0	148	29	127.986	Y	ADP - 3 predicted membrane helices	Anopheles darlingi	ADP,ATP carrier protein 2	1E-166
8935	0	140	35	121.068	Y	trypsin-7 - signalP detected	Culex quinquefasciatus	Trypsin-3 (Fragment)	2E-041
6914	0	130	10	112.421	Y	serine proteinase - signalP detected	Anopheles gambiae	Chymotrypsin-like protease CTRL-1	6E-030
249	1	159	308	68.7495	Y	ribonuclease E - signalP detected - 2 predicted membrane helices	Culex quinquefasciatus	Fibrous sheath CABYR-binding protein	6E-023
4883	0	73	186	63.1285	Y	hypothetical protein AND_21766	Anopheles darlingi	Glycine--tRNA ligase beta subunit	0.083
1702	0	60	30	51.8864	Y	extracellular region - chitin binding - chitin metabolic process - structural constituent of peritrophic membrane	Anopheles darlingi	Peritrophin-1	3E-017
759	1	118	72	51.0216	Y	myosin light chain binding - cAMP-dependent protein kinase regulator - signal transduction	Anopheles darlingi	Immediate-early protein	4E-004
7492	0	59	16	51.0216	Y	AGAP003775-PA Anopheles gambiae AGAP003775-PA	Anopheles gambiae	Translation initiation factor IF-2	0.029
383	0	58	28	50.1569	Y	cuticle protein Aedes aegypti cuticle protein - signalP detected	Anopheles gambiae	Adult cuticle protein 1	2E-010
618	0	58	77	50.1569	Y	rhodopsin receptor 1 (AGAP001178-PA) - 7 predicted membrane helices	Anopheles gambiae	Opsin-1	1E-158
989	0	56	8	48.4273	Y	Trypsin-like serine protease	Anopheles gambiae	Brachyurin	6E-036
1471	7	438	265	47.3463	Y	Arrestin	Anopheles gambiae	Arrestin homolog	1E-165
148	1	108	63	46.6978	Y	Hypothetical secreted mucin - signalP detected	Anopheles darlingi	Histone demethylase UTY	0.13
5986	0	53	47	45.833	Y	Hypothetical secreted protein precursor - signalP detected	Anopheles gambiae	Low-density lipoprotein receptor	1.9
620	0	49	48	42.3739	Y	rhodopsin receptor 1 (AGAP001178-PA) - signalP detected - 2 predicted membrane helices	Anopheles darlingi	Ceropsin	3E-051
1450	5	263	64	37.9059	Y	ADP	Anopheles darlingi	ADP,ATP carrier protein 2	1E-020
1583	3	159	94	34.3747	Y	hypothetical secreted protein - signalP detected	Anopheles darlingi	YTH domain-containing protein 1	3E-004
856	0	38	19	32.8614	Y	Farnesoic acid 0-methyl transferase	Anopheles darlingi	Hydroxylamine reductase	2.5
18311	0	38	23	32.8614	Y	mitochondrial respiratory chain - electron carrier - cytochrome-c oxidase - Membrane anchor detected	Anopheles gambiae	Probable cytochrome c oxidase subunit 7A, mitochondrial	4E-006
568	0	37	102	31.9966	Y	This conserved domain family includes a large number of catalytically inactive chitinase-like lectins - 18 NetOglyc sites	Anopheles gambiae	Chitotriosidase-1	1E-093
3437	0	36	9	31.1318	Y	AGAP003776-PA	Anopheles gambiae	Signal recognition particle subunit SRP68	1.4
5568	0	36	7	31.1318	Y	AT4G18670 - plasmodesma - structural constituent of cell wall - 19 NetOglyc sites	Anopheles gambiae	Uncharacterized 29.3 kDa protein	3E-008
1843	37	1361	1000	30.9725	Y	rhodopsin receptor 1 (AGAP001178-PA) - 7 predicted membrane helices	Anopheles gambiae	Opsin-1	1E-168
5148	0	34	49	29.4023	Y	hypothetical conserved secreted protein - signalP detected	Anopheles darlingi	Myosin-3	0.056
458	0	33	45	28.5375	Y	serine protease - signalP detected	Anopheles darlingi	Trypsin-1	3E-036
Most up-regulated following blood meal
Contig number	L reads	FS reads	FB reads	Fold change FB/FS	Sig	Function	Species of best match	Best match to SWISSP protein database	e-value
1783	0	0	273	196.659	Y	cathepsin B Culex quinquefasciatus cathepsin B	Anopheles darlingi	Cathepsin B	1E-075
2546	0	0	201	144.793	Y	cuticular protein 22 precursor Acyrthosiphon pisum ACYPI004810	Anopheles darlingi	Vitelline membrane protein 15a-3	1E-012
296	0	0	195	140.471	Y	Vitelline membrane protein 15a-1 - oocyte development - extracellular space - serine-type endopeptidase inhibitor - signalP detected	Aedes aegypti	Vitelline membrane protein 15a-3	3E-021
408	0	11	2257	135.488	Y	Vitellogenin-A1	Anopheles albimanus	Vitellogenin-A1	0.0
10713	0	0	156	112.377	Y	serine collagenase 1 precursor Aedes aegypti serine collagenase 1 precursor - signalP detected	Anopheles darlingi	Collagenase	5E-021
471	0	1	281	101.211	Y	hemoglobin beta - haptoglobin binding - peroxidase - renal absorption - protein heterooligomerization - hydrogen peroxide catabolic process -	Glossina morsitans	Hemoglobin subunit beta-1	4E-070
17468	1	0	86	61.9513	Y	hypothetical protein AND_09411	Anopheles darlingi	Uncharacterized protein in fgs 3'region	0.064
25860	1	0	81	58.3494	Y	Conserved plasma membrane protein - 3 predicted membrane helices	Anopheles gambiae	Transmembrane protein C5orf28 homolog	9E-014
8947	1	0	71	51.1458	Y	regulation of Wnt receptor signaling pathway	Anopheles gambiae	Uncharacterized protein C45G9.7	1E-032
407	6	22	1404	43.9735	Y	Vitellogenin-A1 - signalP detected	Anopheles albimanus	Vitellogenin-A1	0.0
8969	31	1	120	43.2218	Y	Phosphoenolpyruvate carboxykinase	Anopheles darlingi	Phosphoenolpyruvate carboxykinase	0.0
4567	0	0	57	41.0607	Y	Hypothetical secreted protein precursor - signalP detected	Anopheles darlingi	Translation initiation factor IF-2	0.18
1416	0	0	55	39.62	Y	Hypothetical secreted protein precursor - signalP detected	Culex quinquefasciatus	Hydroxyisourate hydrolase	5.6
5911	0	0	49	35.2978	Y	procathepsin L3 Culex quinquefasciatus procathepsin L3	Anopheles darlingi	Cathepsin L1	8E-032
10227	0	0	48	34.5775	Y	probable GGY family antimicrobial peptide - signalP detected - 2 predicted membrane helices	Anopheles gambiae	Shematrin-like protein 1	1E-007
9847	0	0	46	33.1367	Y	serine protease SP24D Culex quinquefasciatus serine protease SP24D	Anopheles darlingi	Serine protease SP24D	2E-048
17504	1	0	43	30.9756	Y	Hypothetical secreted protein precursor - signalP detected	Anopheles darlingi	Nitrogenase molybdenum-iron protein beta chain	1.4
19957	0	0	43	30.9756	Y	Unknown product - 14 NetOglyc sites	Drosophila willistoni	WAS/WASL-interacting protein family member 1	0.059
24550	0	0	39	28.0942	Y	Trypsin-like serine protease	Anopheles gambiae	Trypsin-7	2E-048
20556	3	1	76	27.3738	Y	serine protease 14 - signalP detected	Anopheles darlingi	Serine protease easter	3E-084
8991	0	0	37	26.6535	Y	hypothetical protein Oryctolagus cuniculus unknown	Drosophila yakuba	Bradykinin-potentiating and C-type natriuretic peptides	0.10
2709	0	0	35	25.2127	Y	Vitelline membrane protein 15a-1 - oocyte development - extracellular space - serine-type endopeptidase inhibitor	Anopheles darlingi	Vitelline membrane protein 15a-3	2E-011
10625	0	0	32	23.0516	Y	chymotrypsin 2 - signalP detected	Anopheles aquasalis	Chymotrypsin-2	3E-090
8661	0	0	29	20.8905	Y	serine-type enodpeptidase - signalP detected	Anopheles gambiae	Serine protease SP24D	4E-032
9094	0	0	28	20.1702	Y	Possible pfkB family carbohydrate kinase	Anopheles darlingi	Adenosine kinase 2	2E-085
34919	0	0	27	19.4498	Y	Unknown product - signalP detected - 3 predicted membrane helices	Drosophila pseudoobscura	Transmembrane 9 superfamily protein C1105.08	0.39
452	0	0	26	18.7295	Y	Unknown product - 11 NetOglyc sites	Drosophila grimshawi	Atherin	0.23
7143	0	0	25	18.0091	Y	Histone H2A - lipid particle	Drosophila simulans	Histone H2A	7E-064
5539	1	2	73	17.5288	Y	Unknown product - 2 predicted membrane helices	Anopheles gambiae	Genome polyprotein	6.0
Most down-regulated following blood meal
Contig number	L reads	FS reads	FB reads	Fold change FS/FB	Sig	Function	Species of best match	Best match to SWISSP protein database	e-value
11014	0	21	0	29.1519	Y	hypothetical protein AND_16507	Anopheles darlingi	Probable methyltransferase BCDIN3D	4E-018
4965	4	16	0	22.211	Y	Conserved plasma membrane protein - signalP detected - 2 predicted membrane helices	Drosophila melanogaster	Protein unc-79 homolog	0.001
12797	0	15	0	20.8228	Y	Conserved plasma membrane protein - 3 predicted membrane helices	Anopheles gambiae	Glycerol-3-phosphate acyltransferase	0.24
6052	5	14	0	19.4346	Y	Unknown product	Anopheles gambiae	Putative uncharacterized protein DDB_G0271982	0.17
7969	0	13	0	18.0464	Y	hypothetical protein AND_01317	Anopheles darlingi	Pheromone-processing carboxypeptidase KEX1	8E-004
23693	0	12	0	16.6583	Y	ATP binding - mesoderm development - protein phosphorylation - protein kinase - receptor signaling protein serine/threonine kinase	Anopheles arabiensis	Putative serine/threonine-protein kinase C01C4.3	4E-004
35545	1	12	0	16.6583	Y	zinc ion binding - proteolysis - proteinaceous extracellular matrix - metalloendopeptidase - 15 NetOglyc sites	Anopheles darlingi	A disintegrin and metalloproteinase with thrombospondin motifs 20	4E-009
3425	2	12	0	16.6583	Y	Uncharacterized protein - amyloid precursor protein metabolic process - clathrin adaptor - AP-2 adaptor complex binding - signaling adaptor - - 12 NetOglyc sites	Anopheles gambiae	Low density lipoprotein receptor adapter protein 1	1E-006
6914	0	130	10	16.4059	Y	serine proteinase - signalP detected	Anopheles gambiae	Chymotrypsin-like protease CTRL-1	6E-030
1389	0	23	1	15.9642	Y	Involved in anesthetic response in C.elegans	Aedes aegypti	Protein unc-79 homolog	3E-076
1982	1	23	1	15.9642	Y	Paramyosin short form - 2 predicted membrane helices	Anopheles darlingi	Paramyosin, short form	5E-029
8620	1	19	1	13.1878	Y	dipeptidyl-peptidase Aedes aegypti dipeptidyl-peptidase - signalP detected	Anopheles gambiae	Venom dipeptidyl peptidase 4	3E-050
2554	7	19	1	13.1878	Y	Unknown product - 2 predicted membrane helices - Membrane anchor detected	Anopheles gambiae	Apolipoprotein L6	1.2
2018	7	36	3	12.4937	Y	Unknown product	Anopheles darlingi	Dihydroorotate dehydrogenase (quinone)	2.0
641	0	18	1	12.4937	Y	Glutamate decarboxylase	Anopheles gambiae	Glutamate decarboxylase	0.0
2285	2	15	1	10.4114	Y	ubiquitin specific protease 2 Aedes aegypti ubiquitin specific protease 2	Aedes aegypti	Ubiquitin carboxyl-terminal hydrolase 2	1E-079
8588	7	15	1	10.4114	Y	Hypothetical secreted mucin - signalP detected	Anopheles gambiae	Skin secretory protein xP2	2E-004
21444	3	21	2	9.71732	Y	Dual specificity phosphatase	Anopheles gambiae	Dual specificity protein phosphatase 14	3E-032
3945	0	13	1	9.02322	Y	AGAP002588-PA - 14 NetOglyc sites	Anopheles gambiae	COPII coat assembly protein sec16	3E-004
20076	5	13	1	9.02322	Y	hypothetical protein AND_01543	Anopheles darlingi	Serine/threonine-protein phosphatase 4 regulatory subunit 1	0.079
1723	14	13	1	9.02322	Y	Unknown product	Drosophila erecta	Serine-arginine protein 55	17
1435	0	56	8	8.63761	Y	Hypothetical secreted protein precursor	Drosophila grimshawi	Putative golgin subfamily A member 6-like protein 4	5E-004
989	25	24	3	8.32913	Y	Trypsin-like serine protease	Anopheles gambiae	Brachyurin	6E-036
15564	0	18	2	8.32913	Y	Hydrolytic enzymes of the alpha/beta hydrolase fold - signalP detected	Anopheles gambiae	Putative serine protease K12H4.7	2E-061
12306	0	12	1	8.32913	Y	Conserved plasma membrane protein - 4 predicted membrane helices	Anopheles darlingi	G-protein coupled receptor family C group 5 member B	0.28
29308	3	12	1	8.32913	Y	Hemolectin - hemolymph coagulation - chitin binding - chitin metabolic process - cell adhesion - wound healing - melanization defense response - signalP detected	Anopheles darlingi	Hemocytin	2E-018

## Sheet: Sheet2
Peptide link	Seq size	%X	CDS link	Seq size	14 N's?	First residue	*	From contig number	SigP Result	Cleavage Position	MW	pI	Mature MW	pI	mTP	SP	other	TargetP prediction	Relative confidence (1 is best)	TMHMM result	Predicted helices	% membrane	% outside	% inside	Possible GPI?	Length of peptide after last membrane helix	ProP furin cleavage predictions	No. potential glyc sites	Percent Ser+Thr	Percent Gly	Percent Pro	HQG8QVI01_LarvasL3_L4.fsa	HMCYKPK01_FemeaInteiraSacarose.fsa	HMKA1WF01_FemeaInteiraSangue24hs_Sequenciamento1.fsa	HRWZVDH01_FemeaInteiraSangue24hs_Sequenciamento2.fsa	Contig name	Larva	Female Sacharose	Female 24 h Blood fed	Larva	All adults	Sum of reads	Significant?	First/(Second+1)	Second/(First+1)	Larva	Sacharose	Sum of reads	Significant?
Anoaqua-1783	369	0	Anoaqua-1783	1110		L	*	1978	CYT		41.014	7.23			0.105	0.267	0.566	_	4	ExpAA=0.01 First60=0.00 PredHel=0 Topology=o	0							0	13	9.8	3.8	0	0	184	89	Anoaqua-1783	0	0	273	0	273	273	Y	0	98.8545	0	0	0
Anoaqua-2546	146	0	Anoaqua-2546	441		A	*	2709	CYT		15.121	7.2			0.123	0.166	0.599	_	3	ExpAA=0.01 First60=0.01 PredHel=0 Topology=o	0							0	1.4	13.7	11.6	0	0	170	31	Anoaqua-2546	0	0	201	0	201	201	Y	0	72.783	0	0	0
megaclu_asbSigP-296	150	0	megaclu_asbSigP-296	453		M	*	313	BL	20-21	15.867	10.93	13.767	10.96	0.566	0.595	0.028	S	5	ExpAA=2.03 First60=2.00 PredHel=0 Topology=o	0							15	12.7	6	12	0	0	157	38	megaclu_asbSigP-296	0	0	195	0	195	195	Y	0	70.6104	0	0	0
Anoaqua-408	1225	0	Anoaqua-408	3678		M	*	432	CYT		144.703	5.37			0.194	0.047	0.808	_	2	ExpAA=0.28 First60=0.00 PredHel=0 Topology=o	0							0	11.4	5.1	4.1	0	11	1239	1018	Anoaqua-408	0	11	2257	0	2268	2268	Y	0	821.253	0	11	11	Y
megaclu_asbSigP-10713	279	0	megaclu_asbSigP-10713	0		K		11220	SIG	23-24	30.753	5.21	28.379	5.03	0.073	0.926	0.023	S	1	ExpAA=4.92 First60=4.92 PredHel=0 Topology=o	0							0	13.6	6.8	5	0	0	31	125	megaclu_asbSigP-10713	0	0	156	0	156	156	Y	0	56.4883	0	0	0
Anoaqua-471	129	0	Anoaqua-471	390		V	*	491	CYT		13.909	7.24			0.064	0.115	0.885	_	2	ExpAA=0.15 First60=0.03 PredHel=0 Topology=o	0							0	10.1	9.3	2.3	0	1	41	240	Anoaqua-471	0	1	281	0	282	282	Y	0	102.113	0	1	1
megaclu_asbSigP-17468	174	0	megaclu_asbSigP-17468	0		R		18375	CYT		19.677	5.95			0.453	0.03	0.569	_	5	ExpAA=0.08 First60=0.08 PredHel=0 Topology=o	0							0	15.5	5.2	4.6	1	0	1	85	megaclu_asbSigP-17468	1	0	86	1	86	87	Y	0.0317429	15.5705	1	0	1
Anoaqua-25860	154	0	Anoaqua-25860	462		V		27403	CYT		16.969	8.56			0.173	0.309	0.535	_	4	ExpAA=60.46 First60=18.66 PredHel=3 Topology=o20-42i90-107o112-129i	3	36.4	16.2	47.4				1	11.7	5.8	2.6	1	0	0	81	Anoaqua-25860	1	0	81	1	81	82	Y	0.0336785	14.6652	1	0	1
Anoaqua-8947	121	0	Anoaqua-8947	366		K	*	9446	CYT		13.442	8.46			0.091	0.086	0.86	_	2	ExpAA=0.00 First60=0.00 PredHel=0 Topology=o	0							1	12.4	9.9	3.3	1	0	1	70	Anoaqua-8947	1	0	71	1	71	72	Y	0.038356	12.8547	1	0	1
Anoaqua-407	2034	0.147493	Anoaqua-407	6105		M	*	428	SIG	16-17	237.469	5.51	235.983	5.5	0.045	0.91	0.122	S	2	ExpAA=0.22 First60=0.21 PredHel=0 Topology=o	0						1 | 407 RGNRNRR|DL 0.664 *ProP* |	0	12.8	4.5	4.4	6	22	747	657	Anoaqua-407	6	22	1404	6	1426	1432	Y	0.0116116	73.7658	6	22	28	Y
megaclu_asbSigP-407	1401	0	megaclu_asbSigP-407	4206		M	*	429	SIG	16-17	164.293	6.13	162.578	6.1	0.045	0.91	0.122	S	2	ExpAA=0.23 First60=0.21 PredHel=0 Topology=o	0						2 | 407 RGNRNRR|DL 0.664 *ProP* | 1401 VHHRLRR|-- 0.508 *ProP* |	0	13.3	3.7	4.8	6	22	747	657	megaclu_asbSigP-407	6	22	1404	6	1426	1432	Y	0.0116116	73.7658	6	22	28	Y
Anoaqua-8969	650	0	Anoaqua-8969	1953		M	*	9480	CYT		71.797	5.94			0.11	0.056	0.894	_	2	ExpAA=0.02 First60=0.00 PredHel=0 Topology=o	0							1	11.7	8.8	7.5	31	1	52	68	Anoaqua-8969	31	1	120	31	121	152		0.701727	1.36921	31	1	32	Y
megaclu_asbSigP-4567	172	0	megaclu_asbSigP-4567	0		R		4913	SIG	32-33	18.399	4.83	14.937	4.52	0.038	0.957	0.048	S	1	ExpAA=20.63 First60=20.63 PredHel=1 Topology=i13-35o	1	12.8	79.7	7.6		137		1	7	7	8.7	0	0	25	32	megaclu_asbSigP-4567	0	0	57	0	57	57	Y	0	20.64	0	0	0
Anoaqua-1416	101	0	Anoaqua-1416	306		L	*	1491	SIG	19-20	11.471	10.14	9.286	10.03	0.223	0.841	0.029	S	2	ExpAA=22.30 First60=15.89 PredHel=0 Topology=o	0							0	16.8	10.9	6.9	0	0	16	39	Anoaqua-1416	0	0	55	0	55	55	Y	0	19.9157	0	0	0
Anoaqua-5911	275	0	Anoaqua-5911	828		V	*	6190	CYT		30.126	9.07			0.339	0.055	0.576	_	4	ExpAA=0.06 First60=0.00 PredHel=0 Topology=o	0						1 | 165 DTHRKVR|ST 0.521 *ProP* |	5	14.5	8.4	6.2	0	0	49	0	Anoaqua-5911	0	0	49	0	49	49	Y	0	17.7431	0	0	0
Anoaqua-10227	113	0	Anoaqua-10227	342		M	*	10729	SIG	21-22	12.235	5.14	10.013	4.77	0.099	0.894	0.018	S	2	ExpAA=38.67 First60=18.82 PredHel=2 Topology=i7-24o72-94i	2	34.5	42.5	23		19		0	8	15	7.1	0	0	3	45	Anoaqua-10227	0	0	48	0	48	48	Y	0	17.381	0	0	0
Anoaqua-9847	237	0	Anoaqua-9847	714		A	*	10287	CYT		25.596	5.3			0.475	0.069	0.528	_	5	ExpAA=0.00 First60=0.00 PredHel=0 Topology=o	0							0	7.2	12.2	3.8	0	0	5	41	Anoaqua-9847	0	0	46	0	46	46	Y	0	16.6568	0	0	0
megaclu_asbSigP-17504	184	0	megaclu_asbSigP-17504	0		A		18454	SIG	38-39	20.313	5.84	16.237	5.63	0.033	0.981	0.024	S	1	ExpAA=9.37 First60=9.36 PredHel=0 Topology=o	0							2	11.4	6	6	1	0	9	34	megaclu_asbSigP-17504	1	0	43	1	43	44	Y	0.0627644	7.78525	1	0	1
megaclu_asbSigP-19957	115	0	megaclu_asbSigP-19957	0		R		21324	BL/ANC		11.939	8.79			0.499	0.093	0.41	M	5	ExpAA=21.74 First60=0.70 PredHel=1 Topology=o66-88i	1	19.1	57.4	23.5		27		13	19.1	9.6	16.5	0	0	0	43	megaclu_asbSigP-19957	0	0	43	0	43	43	Y	0	15.5705	0	0	0
Anoaqua-24550	254	0	Anoaqua-24550	765		V	*	25961	CYT		27.79	4.74			0.13	0.083	0.886	_	2	ExpAA=0.02 First60=0.01 PredHel=0 Topology=o	0							0	12.6	8.3	5.5	0	0	6	33	Anoaqua-24550	0	0	39	0	39	39	Y	0	14.1221	0	0	0
megaclu_asbSigP-20556	359	0	megaclu_asbSigP-20556	0		A		21901	SIG	22-23	38.958	8.38	36.733	8.29	0.016	0.929	0.104	S	1	ExpAA=2.58 First60=2.46 PredHel=0 Topology=o	0						1 | 220 ALIRFKR|DV 0.760 *ProP* |	0	13.4	10	5.3	3	1	5	71	megaclu_asbSigP-20556	3	1	76	3	77	80	Y	0.106217	6.97051	3	1	4
Anoaqua-8991	93	0	Anoaqua-8991	282		P	*	9499	CYT		10.358	11.94			0.708	0.085	0.27	M	3	ExpAA=0.00 First60=0.00 PredHel=0 Topology=o	0							8	17.2	9.7	14	0	0	7	30	Anoaqua-8991	0	0	37	0	37	37	Y	0	13.3979	0	0	0
Anoaqua-2709	115	0	Anoaqua-2709	348		G	*	2941	CYT		12.102	7.47			0.064	0.085	0.923	_	1	ExpAA=0.00 First60=0.00 PredHel=0 Topology=o	0							0	3.5	9.6	12.2	0	0	35	0	Anoaqua-2709	0	0	35	0	35	35	Y	0	12.6737	0	0	0
megaclu_asbSigP-10625	261	0	megaclu_asbSigP-10625	0		T		11152	BL	-1	28.471	6.83			0.11	0.7	0.074	S	3	ExpAA=0.78 First60=0.22 PredHel=0 Topology=o	0							0	13.8	8.8	4.6	0	0	11	21	megaclu_asbSigP-10625	0	0	32	0	32	32	Y	0	11.5873	0	0	0
Anoaqua-8661	253	0	Anoaqua-8661	762		F	*	9076	SIG	19-20	27.154	4.74	25.334	4.8	0.056	0.951	0.032	S	1	ExpAA=0.15 First60=0.12 PredHel=0 Topology=o	0							0	15.8	11.9	1.6	0	0	7	22	Anoaqua-8661	0	0	29	0	29	29	Y	0	10.501	0	0	0
Anoaqua-9094	354	0	Anoaqua-9094	1065		D	*	9668	CYT		39.022	5.2			0.041	0.359	0.77	_	3	ExpAA=0.04 First60=0.00 PredHel=0 Topology=o	0							1	12.4	8.2	4.2	0	0	4	24	Anoaqua-9094	0	0	28	0	28	28	Y	0	10.1389	0	0	0
megaclu_asbSigP-34919	191	0	megaclu_asbSigP-34919	573		M		37068	SIG	24-25	21.638	10.34	19.086	10.63	0.005	0.997	0.035	S	1	ExpAA=68.63 First60=31.51 PredHel=3 Topology=i9-31o53-75i160-182o	3	34.6	16.2	49.2				1	18.3	4.7	1	0	0	1	26	megaclu_asbSigP-34919	0	0	27	0	27	27	Y	0	9.77682	0	0	0
Anoaqua-452	69	0	Anoaqua-452	207		P		480	CYT		7.481	5.84			0.241	0.032	0.825	_	3	ExpAA=0.00 First60=0.00 PredHel=0 Topology=i	0							10	20.3	4.3	13	0	0	21	5	Anoaqua-452	0	0	26	0	26	26	Y	0	9.41472	0	0	0
Anoaqua-7143	124	0	Anoaqua-7143	375		M	*	7513	CYT		13.377	10.72			0.387	0.036	0.631	_	4	ExpAA=2.37 First60=1.47 PredHel=0 Topology=o	0							0	5.6	11.3	4	0	0	23	2	Anoaqua-7143	0	0	25	0	25	25	Y	0	9.05261	0	0	0
megaclu_asbSigP-5539	264	0	megaclu_asbSigP-5539	0		I		5883	CYT		29.463	8.77			0.101	0.215	0.6	_	4	ExpAA=93.87 First60=7.29 PredHel=2 Topology=i152-174o189-211i	2	16.7	5.7	77.7				1	22.3	3.4	5.7	1	2	54	19	megaclu_asbSigP-5539	1	2	73	1	75	76	Y	0.0363373	13.5789	1	2	3
Peptide link	Seq size	%X	CDS link	Seq size	14 N's?	First residue	*	From contig number	SigP Result	Cleavage Position	MW	pI	Mature MW	pI	mTP	SP	other	TargetP prediction	Relative confidence (1 is best)	TMHMM result	Predicted helices	% membrane	% outside	% inside	Possible GPI?	Length of peptide after last membrane helix	ProP furin cleavage predictions	No. potential glyc sites	Percent Ser+Thr	Percent Gly	Percent Pro	HQG8QVI01_LarvasL3_L4.fsa	HMCYKPK01_FemeaInteiraSacarose.fsa	HMKA1WF01_FemeaInteiraSangue24hs_Sequenciamento1.fsa	HRWZVDH01_FemeaInteiraSangue24hs_Sequenciamento2.fsa	Contig name	Larva	Female Sacharose	Female 24 h Blood fed	Larva	All adults	Sum of reads	Significant?	First/(Second+1)	Second/(First+1)	Larva	Sacharose	Sum of reads	Significant?
Anoaqua-11014	239	1.25523	Anoaqua-11014	720		K	*	11576	CYT		27.237	6.13			0.125	0.05	0.886	_	2	ExpAA=0.68 First60=0.00 PredHel=0 Topology=o	0							0	9.2	7.5	2.5	0	21	0	0	Anoaqua-11014	0	21	0	0	21	21	Y	0	7.60419	0	21	21	Y
megaclu_asbSigP-4965	244	0	megaclu_asbSigP-4965	735		M	*	5221	SIG	-1	27.975	9.72			0.226	0.973	0.004	S	2	ExpAA=36.03 First60=33.31 PredHel=2 Topology=o5-24i45-64o	2	15.6	75.8	8.6		180		0	17.2	4.1	2.9	4	16	0	0	megaclu_asbSigP-4965	4	16	0	4	16	20		0.649796	1.15873	4	16	20	Y
Anoaqua-12797	142	0	Anoaqua-12797	429		C	*	13537	BL/ANC		15.733	6.9			0.114	0.888	0.213	S	2	ExpAA=67.30 First60=24.05 PredHel=3 Topology=o34-56i63-82o97-119i	3	44.4	34.5	21.1				0	13.4	8.5	1.4	0	15	0	0	Anoaqua-12797	0	15	0	0	15	15		0	5.43157	0	15	15	Y
Anoaqua-6052	56	0	Anoaqua-6052	168		R		6423	CYT		6.846	10.48			0.083	0.037	0.949	_	1	ExpAA=0.00 First60=0.00 PredHel=0 Topology=i	0							0	10.7	3.6	5.4	5	14	0	0	Anoaqua-6052	5	14	0	5	14	19		0.920545	0.84491	5	14	19
Anoaqua-7969	185	0	Anoaqua-7969	558		R	*	8426	CYT		20.142	5.66			0.511	0.023	0.606	_	5	ExpAA=0.02 First60=0.01 PredHel=0 Topology=o	0							1	14.1	11.9	3.8	0	13	0	0	Anoaqua-7969	0	13	0	0	13	13		0	4.70736	0	13	13	Y
Anoaqua-23693	214	0	Anoaqua-23693	642		P		24996	CYT		24.178	8.85			0.173	0.067	0.836	_	2	ExpAA=0.00 First60=0.00 PredHel=0 Topology=o	0							9	16.4	3.7	5.1	0	12	0	0	Anoaqua-23693	0	12	0	0	12	12		0	4.34525	0	12	12	Y
megaclu_asbSigP-35545	361	0	megaclu_asbSigP-35545	0		C		37710	CYT		39.657	6.99			0.189	0.553	0.162	S	4	ExpAA=32.05 First60=30.41 PredHel=1 Topology=i39-61o	1	6.1	83.1	10.8		300		15	18	7.5	5.5	1	12	0	0	megaclu_asbSigP-35545	1	12	0	1	12	13		0.212433	2.17263	1	12	13	Y
Anoaqua-3425	218	0	Anoaqua-3425	657		M	*	3672	CYT		24.094	6.84			0.261	0.05	0.749	_	3	ExpAA=0.02 First60=0.00 PredHel=0 Topology=o	0							11	17.9	4.1	4.6	2	12	0	0	Anoaqua-3425	2	12	0	2	12	14		0.424867	1.44842	2	12	14	Y
Anoaqua-6914	271	0	Anoaqua-6914	816		M	*	7328	SIG	16-17	30.495	6.6	28.826	6.34	0.095	0.903	0.055	S	1	ExpAA=0.42 First60=0.42 PredHel=0 Topology=o	0							0	12.5	7	3.3	0	130	3	7	Anoaqua-6914	0	130	10	0	140	140	Y	0	50.6946	0	130	130	Y
megaclu_asbSigP-1389	639	0	megaclu_asbSigP-1389	0		Y		1454	CYT		71.93	5.05			0.059	0.221	0.804	_	3	ExpAA=0.02 First60=0.00 PredHel=0 Topology=o	0							3	13.5	4.9	6.4	0	23	0	1	megaclu_asbSigP-1389	0	23	1	0	24	24	Y	0	8.69051	0	23	23	Y
Anoaqua-1982	390	0	Anoaqua-1982	1170		I		2085	SIG	26-27	43.033	6.15	40.299	5.96	0.011	0.972	0.083	S	1	ExpAA=43.65 First60=22.20 PredHel=2 Topology=i12-34o364-386i	2	11.3	84.6	4.1	1	4						1	23	1	0	Anoaqua-1982	1	23	1	1	24	25	Y	0.110465	4.34525	1	23	24	Y
megaclu_asbSigP-1982	471	0	megaclu_asbSigP-1982	0		S		2087	CYT		52.481	5.5			0.147	0.072	0.835	_	2	ExpAA=42.09 First60=0.00 PredHel=2 Topology=o93-115i446-468o	2	9.3	20.4	70.3				1	15.7	5.7	4.2	1	23	1	0	megaclu_asbSigP-1982	1	23	1	1	24	25	Y	0.110465	4.34525	1	23	24	Y
megaclu_asbSigP-34371	92	0	megaclu_asbSigP-34371	0		G		36655	BL/SIG		10.436	10.41			0.779	0.048	0.179	M	2	ExpAA=0.19 First60=0.15 PredHel=0 Topology=o	0							0	12	5.4	2.2	1	11	0	0	megaclu_asbSigP-34371	1	11	0	1	11	12		0.230136	1.99157	1	11	12	Y
Anoaqua-36871	235	0	Anoaqua-36871	705		L			CYT		26.769	6.5			0.086	0.082	0.923	_	1	ExpAA=0.05 First60=0.00 PredHel=0 Topology=o	0							7	12.8	5.5	6	1	11	0	0	Anoaqua-36871	1	11	0	1	11	12		0.230136	1.99157	1	11	12	Y
megaclu_asbSigP-4768	69	0	megaclu_asbSigP-4768	0		D		5066	SIG	25-26	7.517	9.68	4.854	10.69	0.086	0.779	0.05	S	2	ExpAA=22.42 First60=22.42 PredHel=1 Topology=i7-29o	1	31.9	58	10.1		40		2	27.5	7.2	2.9	0	10	0	0	megaclu_asbSigP-4768	0	10	0	0	10	10		0	3.62104	0	10	10
megaclu_asbSigP-5176	124	0	megaclu_asbSigP-5176	0		E		5530	BL	-1	13.651	9.43			0.441	0.079	0.439	M	5	ExpAA=0.72 First60=0.05 PredHel=0 Topology=o	0							1	16.1	6.5	5.6	0	10	0	0	megaclu_asbSigP-5176	0	10	0	0	10	10		0	3.62104	0	10	10
megaclu_asbSigP-33437	56	0	megaclu_asbSigP-33437	0		N		35725	SIG	29-30	6.514	8.76	3.347	6.44	0.284	0.338	0.128	S	5	ExpAA=15.43 First60=15.43 PredHel=1 Topology=i12-34o	1	39.3	39.3	21.4		22		0	12.5	3.6	1.8	0	10	0	0	megaclu_asbSigP-33437	0	10	0	0	10	10		0	3.62104	0	10	10
megaclu_asbSigP-14967	228	0	megaclu_asbSigP-14967	0		S		15779	SIG	38-39	25.048	9.49	20.679	9.12	0.098	0.965	0.02	S	1	ExpAA=21.02 First60=20.27 PredHel=1 Topology=i13-32o	1	8.3	86	5.7		196		24	21.5	6.6	5.3	1	10	0	0	megaclu_asbSigP-14967	1	10	0	1	10	11		0.251058	1.81052	1	10	11	Y
Anoaqua-13966	185	0	Anoaqua-13966	558		F	*	14721	CYT		21.033	4.98			0.116	0.093	0.791	_	2	ExpAA=0.08 First60=0.07 PredHel=0 Topology=o	0							2	14.1	6.5	2.7	2	10	0	0	Anoaqua-13966	2	10	0	2	10	12		0.502115	1.20701	2	10	12	Y
Anoaqua-8620	360	0	Anoaqua-8620	1080		M		9023	SIG	18-19	40.154	5.08	38.395	5.08	0.036	0.94	0.092	S	1	ExpAA=13.95 First60=13.91 PredHel=1 Topology=i2-21o	1	5.3	94.2	0.6		339		1	13.6	8.3	4.4	1	19	1	0	Anoaqua-8620	1	19	1	1	20	21	Y	0.131506	3.62104	1	19	20	Y
megaclu_asbSigP-8620	380	0	megaclu_asbSigP-8620	0		K		9025	SIG	39-40	42.537	5.67	38.269	5	0.183	0.515	0.179	S	4	ExpAA=20.70 First60=20.66 PredHel=1 Topology=i23-42o	1	5	88.9	6.1		338		1	13.4	8.2	4.2	1	19	1	0	megaclu_asbSigP-8620	1	19	1	1	20	21	Y	0.131506	3.62104	1	19	20	Y
megaclu_asbSigP-2554	176	0	megaclu_asbSigP-2554	0		V		2721	ANC		19.913	9.63			0.275	0.507	0.253	S	4	ExpAA=43.99 First60=22.69 PredHel=2 Topology=i21-43o99-121i	2	25	31.8	43.2			2 | 68 LPVRPRR|RA 0.537 *ProP* | 79 SLVRSRR|FS 0.505 *ProP* |	0	13.1	6.3	4.5	7	19	0	1	megaclu_asbSigP-2554	7	19	1	7	20	27		0.920545	0.905261	7	19	26	Y
megaclu_asbSigP-2018	118	0	megaclu_asbSigP-2018	357		M	*	2123	BL/SIG		12.831	10.48			0.274	0.174	0.473	_	5	ExpAA=0.05 First60=0.05 PredHel=0 Topology=o	0							1	11.9	11.9	9.3	7	36	2	1	megaclu_asbSigP-2018	7	36	3	7	39	46		0.483286	1.76526	7	36	43	Y
Anoaqua-641	399	0	Anoaqua-641	1200		L	*	691	CYT		45.284	6.2			0.045	0.439	0.796	_	4	ExpAA=7.53 First60=6.27 PredHel=0 Topology=o	0							0	10.3	7.3	4	0	18	0	1	Anoaqua-641	0	18	1	0	19	19	Y	0	6.87998	0	18	18	Y
Anoaqua-24110	265	0	Anoaqua-24110	795		L		25537	CYT		28.456	6.82			0.456	0.031	0.666	_	4	ExpAA=0.31 First60=0.00 PredHel=0 Topology=o	0							4	17.4	6.4	5.7	0	9	0	0	Anoaqua-24110	0	9	0	0	9	9		0	3.25894	0	9	9
megaclu_asbSigP-1558	214	1.86916	megaclu_asbSigP-1558	0		V		1659	ANC		24.766	9.02			0.013	0.977	0.074	S	1	ExpAA=121.09 First60=21.91 PredHel=5 Topology=i13-35o73-95i102-124o129-151i172-194o	5	51.4	29.4	19.2				0	17.3	0.9	3.3	2	9	0	0	megaclu_asbSigP-1558	2	9	0	2	9	11		0.552327	1.08631	2	9	11
Anoaqua-711	305	0	Anoaqua-711	918		E	*	759	CYT		31.634	4.5			0.06	0.059	0.942	_	1	ExpAA=0.00 First60=0.00 PredHel=0 Topology=o	0							14	6.6	4.9	14.1	0	8	0	0	Anoaqua-711	0	8	0	0	8	8		0	2.89684	0	8	8
megaclu_asbSigP-1182	247	0	megaclu_asbSigP-1182	0		F		1254	SIG	32-33	27.148	4.3	23.664	4.16	0.135	0.507	0.149	S	4	ExpAA=12.41 First60=12.40 PredHel=0 Topology=o	0							16	15.4	4	11.3	0	8	0	0	megaclu_asbSigP-1182	0	8	0	0	8	8		0	2.89684	0	8	8
Anoaqua-2780	343	0	Anoaqua-2780	1032		N	*	2991	CYT		38.905	5.39			0.044	0.388	0.796	_	3	ExpAA=0.17 First60=0.16 PredHel=0 Topology=o	0							0	12	4.4	2.3	0	8	0	0	Anoaqua-2780	0	8	0	0	8	8		0	2.89684	0	8	8
megaclu_asbSigP-4258	103	0	megaclu_asbSigP-4258	0		C		4567	CYT		11.967	9.45			0.643	0.193	0.177	M	3	ExpAA=27.11 First60=14.60 PredHel=0 Topology=o	0							0	17.5	4.9	1	0	8	0	0	megaclu_asbSigP-4258	0	8	0	0	8	8		0	2.89684	0	8	8
[truncated: 160 more columns]

## Sheet: Sheet3
From contig number	Larva	Female Sacharose	Female 24 h Blood fed	Comments from automatic classifier	Species of best match	Best match to SWISSP protein database	E value	Larva	Sacharose	Sum of reads	Significant?	First/(Second+1)	Second/(First+1)	First/(Second+1)	Second/(First+1)	Larva	Sacharose		Sacharose fed	Blood fed	Sum of reads	Significant?	First/(Second+1)	Second/(First+1)	First/(Second+1)	Second/(First+1)
11576	0	21	0	hypothetical protein AND_16507	Anopheles darlingi	Probable methyltransferase BCDIN3D	4E-018	0	21	21	Y	0	18.1602	#DIV/0!	18.1602	0	21		21	0	21	Y	29.1519	0	29.1519	#DIV/0!
5221	4	16	0	Conserved plasma membrane protein - signalP detected - 2 predicted membrane helices	Drosophila melanogaster	Protein unc-79 homolog	0.001	4	16	20	Y	0.272088	2.76728	-3.67529	2.76728	4	16		16	0	16	Y	22.211	0	22.211	#DIV/0!
13537	0	15	0	Conserved plasma membrane protein - 3 predicted membrane helices	Anopheles gambiae str. PEST	Glycerol-3-phosphate acyltransferase	0.24	0	15	15	Y	0	12.9716	#DIV/0!	12.9716	0	15		15	0	15	Y	20.8228	0	20.8228	#DIV/0!
6423	5	14	0	Unknown product	Anopheles gambiae str. PEST	Putative uncharacterized protein DDB_G0271982	0.17	5	14	19		0.385457	2.0178	-2.59432	2.0178	5	14		14	0	14	Y	19.4346	0	19.4346	#DIV/0!
8426	0	13	0	hypothetical protein AND_01317	Anopheles darlingi	Pheromone-processing carboxypeptidase KEX1	8E-004	0	13	13	Y	0	11.2421	#DIV/0!	11.2421	0	13		13	0	13	Y	18.0464	0	18.0464	#DIV/0!
24996	0	12	0	ATP binding - mesoderm development - protein phosphorylation - protein kinase - receptor signaling protein serine/threonine kinase	Anopheles arabiensis	Putative serine/threonine-protein kinase C01C4.3	4E-004	0	12	12	Y	0	10.3773	#DIV/0!	10.3773	0	12		12	0	12	Y	16.6583	0	16.6583	#DIV/0!
37710	1	12	0	zinc ion binding - proteolysis - proteinaceous extracellular matrix - metalloendopeptidase - 15 NetOglyc sites	Anopheles darlingi	A disintegrin and metalloproteinase with thrombospondin motifs 20	4E-009	1	12	13	Y	0.0889517	5.18864	-11.2421	5.18864	1	12		12	0	12	Y	16.6583	0	16.6583	#DIV/0!
3672	2	12	0	Uncharacterized protein - amyloid precursor protein metabolic process - clathrin adaptor - AP-2 adaptor complex binding - signaling adaptor - - 12 NetOglyc sites	Anopheles gambiae str. PEST	Low density lipoprotein receptor adapter protein 1	1E-006	2	12	14	Y	0.177903	3.45909	-5.62103	3.45909	2	12		12	0	12	Y	16.6583	0	16.6583	#DIV/0!
7328	0	130	10	serine proteinase - signalP detected	Anopheles gambiae	Chymotrypsin-like protease CTRL-1	6E-030	0	130	130	Y	0	112.421	#DIV/0!	112.421	0	130		130	10	140	Y	16.4059	0.0549896	16.4059	-18.1853
1454	0	23	1	Involved in anesthetic response in C.elegans	Aedes aegypti	Protein unc-79 homolog	3E-076	0	23	23	Y	0	19.8898	#DIV/0!	19.8898	0	23		23	1	24	Y	15.9642	0.0300151	15.9642	-33.3165
2085	1	23	1	Conserved plasma membrane protein - signalP detected - 2 predicted membrane helices	Anopheles darlingi	Protein unzipped	0.002	1	23	24	Y	0.0481822	9.94489	-20.7546	9.94489	1	23		23	1	24	Y	15.9642	0.0300151	15.9642	-33.3165
2087	1	23	1	Paramyosin short form - 2 predicted membrane helices	Anopheles darlingi	Paramyosin, short form	5E-029	1	23	24	Y	0.0481822	9.94489	-20.7546	9.94489	1	23		23	1	24	Y	15.9642	0.0300151	15.9642	-33.3165
9023	1	19	1	dipeptidyl-peptidase Aedes aegypti dipeptidyl-peptidase - signalP detected	Anopheles gambiae str. PEST	Venom dipeptidyl peptidase 4	3E-050	1	19	20	Y	0.0578186	8.21535	-17.2955	8.21535	1	19		19	1	20	Y	13.1878	0.0360182	13.1878	-27.7638
9025	1	19	1	dipeptidyl-peptidase Aedes aegypti dipeptidyl-peptidase - signalP detected	Anopheles gambiae str. PEST	Venom dipeptidyl peptidase 4	4E-050	1	19	20	Y	0.0578186	8.21535	-17.2955	8.21535	1	19		19	1	20	Y	13.1878	0.0360182	13.1878	-27.7638
2721	7	19	1	Unknown product - 2 predicted membrane helices - Membrane anchor detected	Anopheles gambiae str. PEST	Apolipoprotein L6	1.2	7	19	26	Y	0.40473	2.05384	-2.47078	2.05384	7	19		19	1	20	Y	13.1878	0.0360182	13.1878	-27.7638
2123	7	36	3	Unknown product	Anopheles darlingi	Dihydroorotate dehydrogenase (quinone)	2.0	7	36	43	Y	0.218773	3.89148	-4.57095	3.89148	7	36		36	3	39	Y	12.4937	0.0584079	12.4937	-17.121
691	0	18	1	Glutamate decarboxylase	Anopheles gambiae str. PEST	Glutamate decarboxylase	0.0	0	18	18	Y	0	15.5659	#DIV/0!	15.5659	0	18		18	1	19	Y	12.4937	0.0379139	12.4937	-26.3756
2418	2	15	1	ubiquitin specific protease 2 Aedes aegypti ubiquitin specific protease 2	Aedes aegypti	Ubiquitin carboxyl-terminal hydrolase 2	1E-079	2	15	17	Y	0.144547	4.32387	-6.91819	4.32387	2	15		15	1	16	Y	10.4114	0.0450227	10.4114	-22.211
9001	7	15	1	Hypothetical secreted mucin - signalP detected	Anopheles gambiae str. PEST	Skin secretory protein xP2	2E-004	7	15	22		0.505913	1.62145	-1.97663	1.62145	7	15		15	1	16	Y	10.4114	0.0450227	10.4114	-22.211
22737	3	21	2	Dual specificity phosphatase	Anopheles gambiae str. PEST	Dual specificity protein phosphatase 14	3E-032	3	21	24	Y	0.157687	4.54006	-6.34167	4.54006	3	21		21	2	23	Y	9.71732	0.0654876	9.71732	-15.2701
4157	0	13	1	AGAP002588-PA - 14 NetOglyc sites	Anopheles gambiae str. PEST	COPII coat assembly protein sec16	3E-004	0	13	13	Y	0	11.2421	#DIV/0!	11.2421	0	13		13	1	14	Y	9.02322	0.0514545	9.02322	-19.4346
21466	0	13	1	hypothetical protein AND_01543	Anopheles darlingi	Serine/threonine-protein phosphatase 4 regulatory subunit 1	0.079	0	13	13	Y	0	11.2421	#DIV/0!	11.2421	0	13		13	1	14	Y	9.02322	0.0514545	9.02322	-19.4346
1897	5	13	1	Unknown product	Drosophila erecta	Serine-arginine protein 55	17	5	13	18		0.41299	1.87368	-2.42137	1.87368	5	13		13	1	14	Y	9.02322	0.0514545	9.02322	-19.4346
1520	14	13	1	Conserved plasma membrane protein - 5 predicted membrane helices	Anopheles darlingi	Trimeric intracellular cation channel type B-B	1E-044	14	13	27		1.15637	0.74947	1.15637	-1.33428	14	13		13	1	14	Y	9.02322	0.0514545	9.02322	-19.4346
1521	14	13	1	Hypothetical secreted protein precursor - signalP detected	Drosophila grimshawi	Putative golgin subfamily A member 6-like protein 4	5E-004	14	13	27		1.15637	0.74947	1.15637	-1.33428	14	13		13	1	14	Y	9.02322	0.0514545	9.02322	-19.4346
1057	0	56	8	Trypsin-like serine protease	Anopheles gambiae str. PEST	Brachyurin	6E-036	0	56	56	Y	0	48.4273	#DIV/0!	48.4273	0	56		56	8	64	Y	8.63761	0.101104	8.63761	-9.89084
16380	25	24	3	Hydrolytic enzymes of the alpha/beta hydrolase fold - signalP detected	Anopheles gambiae str. PEST	Putative serine protease K12H4.7	2E-061	25	24	49		1.15637	0.798252	1.15637	-1.25274	25	24		24	3	27	Y	8.32913	0.0864436	8.32913	-11.5682
12947	0	18	2	Conserved plasma membrane protein - 4 predicted membrane helices	Anopheles darlingi	G-protein coupled receptor family C group 5 member B	0.28	0	18	18	Y	0	15.5659	#DIV/0!	15.5659	0	18		18	2	20	Y	8.32913	0.0758277	8.32913	-13.1878
31156	0	12	1	Hemolectin - hemolymph coagulation - chitin binding - chitin metabolic process - cell adhesion - wound healing - melanization defense response - signalP detected	Anopheles darlingi	Hemocytin	2E-018	0	12	12	Y	0	10.3773	#DIV/0!	10.3773	0	12		12	1	13	Y	8.32913	0.0554126	8.32913	-18.0464
11329	3	12	1	Unknown product - 2 predicted membrane helices - Membrane anchor detected	Drosophila ananassae	Chloride channel protein ClC-Kb	0.39	3	12	15	Y	0.266855	2.59432	-3.74735	2.59432	3	12		12	1	13	Y	8.32913	0.0554126	8.32913	-18.0464
