# Supplementary material for: Transcriptome Sequencing and Developmental Regulation of Gene Expression in Anopheles aquasalis
Source: PLoS Negl Trop Dis. 2014 Jul 17;8(7):e3005. doi: 10.1371/journal.pntd.0003005 (PMC4102416; doi:10.1371/journal.pntd.0003005)
Supplement: Table S3 — Primer pairs used for qRT-PCR validation and PCR efficiency of the targets (XLSX) [file pntd.0003005.s007.xlsx]

## Sheet: Plan1
			Table S3. Primer pairs used for qRT-PCR validation and PCR efficiency of the targets
			Mean of Ct value (3 biological replicates -3 measurements by replicate)
			An. aquasalis	Primer pairs (5' → 3' orientation)		qPCR
			Contigs	Forward	Reverse	efficiency
			Anoaqua-1222	AAGTGAACTTCATGGGACCG	AGCCTCGTAATCCTTCAGCA	1.02
			Anoaqua-397	AAGGACGATGCTGAGGTGAT	GTGCCGTATGGGTGTAGGTC	1.06
			Anoaqua-1598	CGGTTGTCCAGACCTATGCT	GCCTCGTAGATCGATGGGTA	0.98
			Anoaqua-4095	GAGACTCCAAGTCCCAGCAG	AGTATAGTCGACGGTGCGCT	1.06
			Anoaqua-17360	TACTCCAAGGCCGTCGATAC	TAAGCGACCTGCTTAGCGAT	1.03
			Anoaqua-457	CACGAGTTCCCGTACCAGAT	TCGAACTGCGTAAAGTCGTG	0.99
			Anoaqua-436	CCTGTAACTACGGCCACGAT	GCTCCTTCTCCGTGAACTTG	0.99
			Anoaqua-5059	AGTCCCAGTGTGTACCGGAG	GTACGGGTCGCAGATGAAGT	0.99
			megaclu_asbSigP-9948	CGAGGAGAGCGATAATCCAG	ACGTGGTGTTGGAGATAGGC	0.93
			Anoaqua-24500	GCCTTCGCTATCATCTCTGC	TGTACACGTTAGCCGCTGTC	0.99
			Anoaqua-3237	ACAGTTTGCTCGGCTCAAGT	CGATGTTGCCACAAATAACG	0.95
			megaclu_asbSigP-2537	TCCTGAATGGATTGGAGGAG	TGATCAACAGAGCCAAGCAC	0.99
			Rp49 (housekeeping) [36]	GCTATGACAAGCTTGCCCCCA	TGCATCATCAGCACCTCCAGC	0.93
